# Supplementary material for: Of Mice and Men: Comparative Analysis of Neuro-Inflammatory Mechanisms in Human and Mouse Using Cause-and-Effect Models
Source: J Alzheimers Dis. 2017 Jul 29;59(3):1045–55. doi: 10.3233/JAD-170255 (PMC5545904; doi:10.3233/JAD-170255)
Supplement: Supplementary Table 1 — Table which included the genes from both mouse and human, which are submitted to DAVID tool for functional annotation of genes for retrieving pathways. [file jad-59-jad170255-s001.xlsx]

## Sheet: Genes
Human Genes	Mouse Genes
ACT	Acat1
ADIPOQ	Act
AGER	Apoe
AIM2	App
APOE	Atg12
APP	Atg5
ASS1	Bace1
BACE1	Bad
BCHE	Bax
BDNF	Bcl2
C5	Bdnf
CASP1	Cadh1
CASP3	Casp3
CASP8	Ccl2
CASP9	Cd40lg
CCL2	Cdk4
CCL3	Cdk5
CCL5	Cdk9
CCR2	Chat
CD14	Cnr1
CD200	Cnr2
CD200R1	Cox2
CD274	Cr1
CD68	Ctsb
CEBPD	Cx3cr1
CHI3L1	Cxcr3
CHRNA3	Cysltr1
CHRNA4	Dlg4
CHRNA5	Ednra
CHRNA7	Ednrb
CHRNB2	Gfap
CNR1	Gnb2l1
CNR2	Gss
COX2	Hmgb1
COX5A	Hmox1
COX8A	Hspa5
CRP	Ifna13
CSF1	Ifng
CSF2RB	Il1
CSF3R	Il10
CTNNB1	Il12a
CXCL1	Il12b
CXCL10	Il17a
DEFB1	Il1b
EIF2AK2	Il32
FGF1	Il6
FGFR2	Il8
FPR1	Ilib
FPR2	Lat2
GFAP	Map1lc3A
GLO1	Mapt
GSK3B	Mecp2
HAGH	Mtor
HDAC1	Nfkb
HMGB1	Nfkb1
HMOX1	Nfkbia
HSPB2	Nfkbib
HSPB3	Nos2
HSPB6	Nrg1
HSPB8	Pla2g4a
ICAM1	Pparg
ICAM2	Psen1
IFNA13	Ptgs2
IFNG	Runx1
IGF2	Runx1t1
IGFBP2	Sele
IL1	Slc2a1
IL12B	Slc7a6
IL13	Sod1
IL16	Sst
IL18	St8sia1
IL1A	Stat1
IL1B	Stat3
IL1R1	Syn1
IL1RN	Syp
IL23A	Tlr2
IL23B	Tlr4
IL33	Tnf
IL4	Trem2
IL6	Ttbk1
IL8	Ttbk2
IRF3	Tubb
ITGAM	Ubc
LAMP2	Vcam1
MAPK1	Xiap
MAPK14
MAPK3
MAPK8
MAPT
MIF
MIR146
MIR146A
MMP14
MSR1
MYD88
NFE2L2
NFKB1
NLRC4
NLRP1
NLRP3
NOD2
NOS2
PECAM1
PLA2G2A
PLA2G4A
PLA2G7
PLP1
PLS
PPARG
PTGS1
PTGS2
PTX3
PYCARD
RARRES3
S100B
SCARB1
SCARNA5
SELL
SELP
SERPINA3
SERPINE1
SLCO2A1
SPHK1
SPHK2
TGFB1
TGFB2
TGFBR1
TLR2
TLR4
TNF
TNFRSF10B
TNFSF10
TRPV1
VEGFA
VEGFB
VEGFC
YME1L1
