# Supplementary material for: Of Mice and Men: Comparative Analysis of Neuro-Inflammatory Mechanisms in Human and Mouse Using Cause-and-Effect Models
Source: J Alzheimers Dis. 2017 Jul 29;59(3):1045–55. doi: 10.3233/JAD-170255 (PMC5545904; doi:10.3233/JAD-170255)
Supplement: Supplementary Table 2 — Canonical pathways which are enriched with the genes from the species specific models. [file jad-59-jad170255-s002.xlsx]

## Sheet: Pathways
Unique Pathways Enriched in Human model	Unique Pathways Enriched in Mouse model	Pathways enriched in both models	Mouse	Human
VEGF signaling pathway	Systemic lupus erythematosus	Graft-versus-host disease
mTOR signaling pathway	Asthma	Cytokine-cytokine receptor interaction	IL6, TNF, CCL2, CXCR3, IL10, IL17A, CD40LG, CX3CR1, IFNG, IL12A, IL1B, IFNA13, IL12B	CXCL1, IL1R1, CCL3, TNF, CCL2, IL18, CSF1, IL13, CCL5, TGFB1, CXCL10, TGFB2, IL23A, IFNG, CSF3R, IL1B, CSF2RB, IL1A, IL4, IL6, IL8, VEGFB, VEGFC, TNFSF10, TNFRSF10B, VEGFA, CCR2, IL12B, IFNG
Thyroid cancer	Adipocytokine signaling pathway	Chronic myeloid leukemia
TGF-beta signaling pathway	Small cell lung cancer	Alzheimer's disease
Cell adhesion molecules (CAMs)	Regulation of autophagy	NOD-like receptor signaling pathway	IL6, TNF, CCL2, XIAP, NFKBIB, IL1B, NFKBIA, NFKB1	CXCL1, IL6, TNF, CCL2, IL8, IL18, NFKB1, NLRP3, CCL5, NLRP1, MAPK1, NLRC4, NOD2, MAPK14, MAPK3, CASP8, PYCARD, IL1B, MAPK8, CASP1
Bladder cancer	Acute myeloid leukemia	Amyotrophic lateral sclerosis (ALS)
Intestinal immune network for IgA production		Huntington's disease
Type II diabetes mellitus		Colorectal cancer
GnRH signaling pathway		Apoptosis
Renal cell carcinoma		Neurotrophin signaling pathway	BDNF, PSEN1, BAX, BCL2, NFKBIB, NFKBIA, NFKB1, BAD	MAPK1, BDNF, MAPK14, GSK3B, MAPK3, NFKB1, MAPK8
Natural killer cell mediated cytotoxicity		Allograft rejection
Epithelial cell signaling in Helicobacter pylori infection		Prion diseases
Focal adhesion		T cell receptor signaling pathway	TNF, CD40LG, NFKBIB, IFNG, NFKBIA, NFKB1, CDK4, IL10	IL4, MAPK1, TNF, MAPK14, GSK3B, MAPK3, IFNG, NFKB1
Arachidonic acid metabolism		Jak-STAT signaling pathway
Fc epsilon RI signaling pathway		Toll-like receptor signaling pathway	IL6, TNF, IL12A, TLR2, IL1B, NFKBIA, TLR4, NFKB1, IL12B, IFNA13, STAT1	IL6, CCL3, TNF, IL8, TLR2, NFKB1, TLR4, CCL5, CXCL10, MAPK1, MYD88, MAPK14, MAPK3, CASP8, IL1B, IRF3, MAPK8, IL12B, IFNG, CD14
Hematopoietic cell lineage		Prostate cancer
Endometrial cancer		Pathways in cancer
Progesterone-mediated oocyte maturation		Chemokine signaling pathway	CCL2, NFKBIB, CX3CR1, NFKBIA, NFKB1, CXCR3, STAT1, STAT3	CXCL1, MAPK1, CCL3, CCL2, IL8, GSK3B, MAPK3, CCR2, NFKB1, CCL5, CXCL10
p53 signaling pathway		Type I diabetes mellitus
		RIG-I-like receptor signaling pathway
		MAPK signaling pathway
		Pancreatic cancer
		Cytosolic DNA-sensing pathway
Table 2: Pathways extracted from gene set enrichment using DAVID tool
