# Supplementary material for: Of Mice and Men: Comparative Analysis of Neuro-Inflammatory Mechanisms in Human and Mouse Using Cause-and-Effect Models
Source: J Alzheimers Dis. 2017 Jul 29;59(3):1045–55. doi: 10.3233/JAD-170255 (PMC5545904; doi:10.3233/JAD-170255)
Supplement: Supplementary Table 3 — Supporting evidences and comparison of interactions from mouse in humans for Fig. 3. [file jad-59-jad170255-s003.xlsx]

## Sheet: Evidence Enrichment
HUMAN INTERACTIONS	PMIDS of Human	Supporting evidence from Human		Mouse interactions	PMIDs of Mouse			Extra Notes/legend
Interactions at genetic or protein level
PPARG -| IL12B				(Ppparg + Nfkb1) -> Nfkb1 -| Il12b	10934192
				Ppparg -| Il12b	22925536
CSF1 -| IFNG	24339874	These results show that IFNγ, TGFβ1 and M-CSF have species- and cell type-specific effects on human brain cells that may have implications for their roles in adult human brain inflammation.		Csf1 -> Ifng	16951369	renal inflammation
		In contrast, IFNγ-induced and basal microglial HLA expression, but not IFNγ-induced astrocytic HLA expression, were strongly inhibited by			16951369	cell-cell contact is required for Mphi to up-regulate CSF-1-dependent expression of IFN-gamma
		macrophage colony stimulating factor (M-CSF)."
		p(HGNC:CSF1) -| r(HGNC:IFNG)
IFNG -> IL16	15342983			?
	17228167	IL-16 induced the expression of IFN-gamma mRNA
		IL16 -> IFNG
		Contradiction in Human...atopic subjects
IFNG -| BDNF	12617262	IFN-beta and low-dose Ig had no effect on BDNF production, whereas high-dose Ig reduced in vitro BDNF production in MS patients significantly (to 409 +/- 125 pg/mL, P = 0.001).		?
	16441896	IFN-gamma increased NGF expression, down-regulated BDNF expression
	20798889	Secretion of brain-derived neurotrophic factor (BDNF) was decreased by Abeta(1-42) and by interferon-gamma and interleukin-1beta.
IFNG -> (Aß + LAMP2)	20798889	Human CHME3 microglia showed intracellular Abeta(1-42) colocalized with lysosome-associated membrane protein-2, indicating phagocytosis.		?
IL13 -> CD200R1	18938162	Treatment of microglia and macrophages with interleukin-4 and interleukin-13 significantly increased expression of CD200R.
IL4 -> CD200R1	18938162
IL1B -| BDNF					24072674
					21949705
Aß -> IL12B					20370487	Blood serum levels of interleukin-12 (IL-12)p40/p70, IL-1beta, and granulocyte-macrophage colony-stimulating factor (GM-CSF) were increased in the vehicle-treated APP/PS1 mice.
Aß -> IL23A				IL23A -> Aß	24047617
Aß + microglia -> IL1R1				?	16872492	We find no evidence that the lack of the IL-1 R1 receptor influences either Abeta deposition or the efficacy of passive immunotherapy. Such results are consistent with other studies in Tg2576 mice that suggest microglial activation may not be required for efficacy in passive immunization approaches.		not evident that Aß is forming complex with microglia and increasing IL1R1
NLRP3-> IL1B					24273204
Quinolinic acid -> IL1B				related but not fully supportive	2147409
					19457071
IL1B -> IL16				IL16 -| IL1B	10201961	Therapy for 14 days with recombinant human IL-16 significantly inhibited the production of IFN-gamma, IL-1beta, and TNF-alpha in the synovium
NFKB1 -> IL1B				IL1B -> NFKB1	9535858	The pretreatment of purified OCLs with proteasome inhibitors suppressed the IL-1-induced activation of NF-kappaB and prevented the survival of OCLs supported by IL-1
					15044702	where increased production of IL-1beta activates NF-kappaB, leading to labor.
				NFKB1-| IL1B	9256062
NFKB1 -> CXCL10					10756005
NFKB1 -> CCL5					12897744
HSPB6 -> IL8	21849559
HSPB8 -> IL8	21849559
HSPB1 -| TGFB1	21849559
CASP1 -> IL1B					18329368	The latter include the proinflammatory cytokines interleukin(IL)-1beta, IL-18, and IL-33, which require activation by caspase-1 for biological activity.			33 interactions at molecular level	9 in Black, 19 in Blue and Orange, 5 in Red
IL1B-> APP	10037734			APP-> IL1B	21295112	A temporal sequence was observed whereby Aβ accumulation is followed by expression of IL-1β			40 interactions at celluar and bioprocess level	25 in black, 11 in Blue, 4 in Red
C5 -> IL1B	23398742, 8455371
C5-> IL6					25725105
NFKB1 -> C5	24691121
HSPB6 -> CCR2	21849559
HSPB8 -> CCR2	21849559
TNFSF10 -> CASP8	21143158
TNFRSF10B -> CASP8	21143158
C5 -> IL16	9300714
BCHE -> TNF
NFKB1-> TNF					25172655
BCHE -> IL1B
Interactions at Bioprocess level
Neuroinflammation -> CD200R1					24639050
IL18 -> Inflammatory Response					11606501
IL1B -> Pyroptosis					24891103
IL18 -> Pyroptosis					20351692
Inflammasome -> IL18					24084736
Inflammasome -> IL1B					24084736
Astrocytes -> C5				Astrocytes -> C5ar1	9775985
Astrocytes -> TNF					9042105
Astrocytes -> CXCL10				Astrocytes -| CXCL10	25052192	Significantly, astrocytes from BALB/c mice, a strain resistant to demyelination, did not produce CXCL10.
Astrocytes -> CXCL1					22976954
Astrocytes -> CCL3					24989845
Astrocytes -> CCL2					19932745
Astrocytes -> CCL5
Astrocytes -> CSF3R
CASP8 -> neuron apoptosis					17385212
Astrogliosis -> TNFSF10
Astrogliosis -> TNFRSF10B
TGFB2 -| lysosomes
TGFB1 -| lysosomes
Astrocytes -> IL1B				IL1B -> Astrocytes	23210607, 24184474
Astrocytes -> IL8
IL6 -> Inflammatory response				Inflammatory response -> IL6	25025046, 20555131 (Inflammation-| IL6)
TNF -> Neuroinflammation					19320056
IL12B -> Inflammatory Response
Neuroinflammation -> IL6					25025046
Amyloid beta -> IL1B					21295112
IL1B -> Amyloid beta					19906677
BCHE -> Astrocytes
Astrocytes -> IL6					21329662
APP -> Amyloid beta
IL23A -> Inflammatory Response
IL1A -> Microgliosis					18191113
CCL2 -> Alzheimer's Disease					23040664
VEGFA -> Alzheimer's Disease				VEGFA -| Alzheimer's Disease	23684689
VEGFC -> Alzheimer's Disease
CCR2 -> Alzheimer's Disease					20205643
Astrocytes -> Astrogliosis					25026958
Microglia -> Microgliosis					25026958
Amyloid beta -> Astrogliosis					19834067
Amyloid beta -> Inflammatory response					16000616
BLACK color indicates interactions going along with human, but RED colour depicts opposite interaction in mouse than human. And BLUE shows the interactions found only in human	Example Query in SCAIView for an interaction: ((([Human Genes / Proteins:"IFNG"]) AND [Human Genes / Proteins:"BDNF"]) AND [NDD:"inflammation"]) AND [Organism:"Mus musculus"]
33 interactions at molecular level	9 in Black, 19 in Blue and Orange, 5 in Red
40 interactions at celluar and bioprocess level	25 in black, 11 in Blue, 4 in Red
