# Supplementary material for: Of Mice and Men: Comparative Analysis of Neuro-Inflammatory Mechanisms in Human and Mouse Using Cause-and-Effect Models
Source: J Alzheimers Dis. 2017 Jul 29;59(3):1045–55. doi: 10.3233/JAD-170255 (PMC5545904; doi:10.3233/JAD-170255)
Supplement: Supplementary Table 4 — Percentage of translation in human and mouse interactions. [file jad-59-jad170255-s004.xlsx]

## Sheet: Percentage of translation
Molecular Interactions	Types of interactions	Number of interactions
	same interactions in both species	9
	contradictory interactions	5
	interactions only in human	19
Cellular Interactions
	same interactions in both species	25
	contradictory interactions	4
	interactions only in human	11
