# Supplementary material for: Of Mice and Men: Comparative Analysis of Neuro-Inflammatory Mechanisms in Human and Mouse Using Cause-and-Effect Models
Source: J Alzheimers Dis. 2017 Jul 29;59(3):1045–55. doi: 10.3233/JAD-170255 (PMC5545904; doi:10.3233/JAD-170255)
Supplement: Supplementary Table 5 — Information regarding Gene expression datasets used in analysis. [file jad-59-jad170255-s005.xlsx]

## Sheet: Overall GE data
						NEUROINFLAMMATION AND GEO DATASETS
neuroinflammation[All Fields] AND ("humans"[MeSH Terms] OR "Homo sapiens"[Organism] OR homo sapiens[All Fields])				13		13 articles
	EXPERIMENTS	SAMPLES	TISSUE	PLATFORM
Alzheimer disease/Neuroinflammation	GSE26927	18	Entorhinal cortex	Illumina
Neuroinflammation/Hungtington`s disease	GSE64810	69	human prefrontal cortex	Illumina
Neuroinflammation	GSE44692	18	human cerebral microvascular endothelial cell line.		we investigated the time-course changes in the pattern of microRNA (miRNA) expression of TNFα and IFNγ-stimulated and unstimulated hCMEC/D3 cells, an immortalized human cerebral microvascular endothelial cell line.
Neuroinflammation	GSE45880	6	Brain endothelium	Illumina	Cytokine-induced changes in the gene expression profile of human cerebral microvascular endothelial cell-line, hCMEC/D3
Neuroinflammation	GSE44693	6	Brain endothelium	Illumina	To identify miR-155 target genes in brain endothelim that might be implicated in BBB dysfunction relevant to human disease,
Neuroinflammation	GSE44532	11	CD34, Ins; neural progenitor cells	Affymetrix	fibroblasts
Brain inflammation	GSE38010	7	brain white matter, multiple sclerosis brian lesion	Affymetrix	Janus-Like Opposing Roles of CD47 in Autoimmune Brain Inflammation in Human and Mice
ALS	GSE26927	20	Cervical spinal cord	Illumina
HD	GSE26927	20	Ventral head of the caudate nucleus	Illumina
MS	GSE26927	20	Subpial grey matter lesions from the frontal gyri	Illumina
PD	GSE26927	20	Substantia nigra	Illumina
Schizophrenia	GSE26927	20	Grey matter in Brodmann area 29	Illumina
			Rattus norvegicus	2
PD	GSE26532	12	primary rat microglia	Illumina
Neuroinflammation	GSE34868	2	Left sciatic nerve
		4	Spinal cord left dorsal quarter of cord above lumber enlargement
		2	Right dorsal root ganglia
		2	Left dorsal root ganglia
		2	Right sciatic nerve control
			Mouse	29
neuroinflammation[All Fields] AND ("mice"[MeSH Terms] OR "Mus musculus"[Organism] OR mus musculus[All Fields])
Neuroinflammation	GSE3253	12	Mouse brain, Adult, Mouse brain aged
Neuroinflammation/DownSyndrome	GSE49635	11	brain cortex
		11	hippocampus
Neuroinflammation	GSE12284	8	cerebral cortex		Gene expression changes in LPS-induced neuroinflammation
		8	hippocampus
Neuroinflammation	GSE23639	12	BV2 microglial cells		Transcriptomic definition of curcumin treated microglia
Neuroinflammation	GSE22291	16	Sciatic nerve of naive C57BL/6 mice		Wallerian degeneration
Neuroinflammation	GSE35338	30	astrocyte		Expression data from reactive astrocytes acutely purified from young adult mouse brains
Huntington's Disease	GSE54443	22	BV2 microglial cells
Neuroinflammation	GSE6675	8	cerebral cortex		fibroblast growth factor-2
("neurons"[MeSH Terms] OR neuron[All Fields]) AND ("mice"[MeSH Terms] OR ("Mus"[Organism] OR "Mus musculus"[Organism]) OR mouse[All Fields]) AND ("inflammation"[MeSH Terms] OR inflammation[All Fields])
		MUS MUSCULUS
Neuroinflammation	GSE47516	14	mouse cerebellum
		7	cerebellar granule cells
Neuroinflammation (Progressive myoclonus epilepsy of Unverricht-Lundborg type (EPM1))	GSE73022	6	astrocytes
AD/neuroinflammation	GSE74615	8	astrocytes
		14	astrocytes...????	GSE74615(Cortical Microglia_Mouse) APPswe/PS1dE9 AD mice
Neuroinflammation	GSE56452	16	microglia	SIRT1 deficiency
	GSE74995 ?????
STATISTICS
	Neuroinflammation and Human		Unique datasets : 7
	Non-disease specific Neuroinflammation		5
1	GSE44692
2	GSE45880
3	GSE44693
4	GSE44532
5	GSE38010
	Disease specific Neuroinflammation		2
1	GSE26927		AD
1	GSE64810, GSE26927		Hungtington
0	GSE26927		MS
0	GSE26927		PD
0	GSE26927		Schizophrenia
	Neuroinflammation and Mouse		Unique datasets : 13
	Non-disease specific Neuroinflammation		9
1	GSE6675
1	GSE3253
1	GSE12284
1	GSE23639
1	GSE22291
1	GSE35338
1	GSE6675
1	GSE47516
1	GSE73022
	Disease specific Neuroinflamamtion		4
1	GSE54443		HD
1	GSE26532		PD
1	GSE49635		Down Syndrome
1	GSE74615		AD
