# Supplementary material for: Of Mice and Men: Comparative Analysis of Neuro-Inflammatory Mechanisms in Human and Mouse Using Cause-and-Effect Models
Source: J Alzheimers Dis. 2017 Jul 29;59(3):1045–55. doi: 10.3233/JAD-170255 (PMC5545904; doi:10.3233/JAD-170255)
Supplement: Supplementary Table 6 — Gene expression of genes from Figs. 3 and 4. [file jad-59-jad170255-s006.xlsx]

## Sheet: GE analysis of genes(Fig 3_4)
Genes	GSE74615 (Cortical Astroglia_Mouse) APPswe/PS1dE9 AD mice	GSE74615(Cortical Microglia_Mouse) APPswe/PS1dE9 AD mice	GSE74995 (Mouse) Cortex PS2 APP transgenic mice	GSE35338 (expression data from astrocytes of LPS induced neuroinflammation in mice)		GSE26927(Human_Female_ Entorhinal cortex) Common neuroinflammatory pathways in neurodegenerative diseases.	GSE26927 (Human_Male_ Entorhinal cortex) Common neuroinflammatory pathways in neurodegenerative diseases.	GSE45880 (cytokine induced neuroinflammation in human cerebral endothelial cell line)				BLACK means going along with human, but ORANGE means contradiction/opposite between species And BLUE means found only in human. PINK means found only in mouse. GREY means no data found, GREEN means ambiguous (inconsistant in a species)
AKT1												From cytokine pathway
APP												BLACK	13
BCHE												ORANGE	3
BDNF												BLUE	6
C5												PINK	8
CASP1												GREY	5
CASP8												GREEN	7
CCL2												Total	51
CCL3
CCL5
CCR2
CD200
CD200R1
CSF1
CSF3R
CXCL1
CXCL10
CXCL8
GSK3B
HSPB1
HSPB6
HSPB8
IFNG
IL12B
IL13
IL16
IL18
IL1A
IL1B
IL1R1
IL23A
IL4
IL6
INS
LAMP2
MAPT
MTOR
NFKB1
NLRP3
PDPK1
PPARG
PTGS2
RHEB
TGFB1
TGFB2
TNF
TNFRSF10B
TNFSF10
TSC2
VEGFA
VEGFC
